# Supplementary material for: A highly pathogenic porcine reproductive and respiratory syndrome virus candidate vaccine based on Japanese encephalitis virus replicon system
Source: PeerJ. 2017 Jul 20;5:e3514. doi: 10.7717/peerj.3514 (PMC5522605; doi:10.7717/peerj.3514)
Supplement: Supplemental Information 1 — Lymphocyte proliferation elicited by recombinant JEV replicons expressing GP5/M protein in mice. Eight-week-old, SPF BALB/c mice were immunized with pJEV-REP-G-2A-M-IRES, pJEV-REP-G-2A-M, pCAGGS-GM, pJEV-REP-IRES, and PBS respectively. Lymphocytes were separated from the spleens of mice two weeks after the third immunization. Then, lymphocytes were cultured with PRRSV. As a control, RPMI-1640 and lymphocytes of PBS control group were added into another 96-well plate. After 84h, CCK-8 assay was performed to detect the lymphocyte proliferation. Stimulation Index (SI) =OD450 nm (PRRSV)/ OD450 nm (Control). [file peerj-05-3514-s001.xlsx]

## Sheet: Sheet1
CCK-8 assay
Treatment	Absorbance values at 450 nm					Stimulation Index
pJEV-REP-G-2A-M-IRES	1.4545	1.2792	1.1038			2.10695	1.85302	1.59894
pJEV-REP-G-2A-M	1.2454	1.3662	1.1246			1.80406	1.97904	1.62907
pCAGGS-GM	0.9803	1.1736	1.0631			1.42004	1.70005	1.53998
pJEV-REP-IRES	0.7028	0.7456	0.7283			1.01806	1.08006	1.055
PBS	0.699	0.6861	0.726			1.01255	0.993868	1.05167
Control	0.72	0.681	0.67	0.690333
